# Supplementary material for: White Lupin Adaptation to Moderately Calcareous Soils: Phenotypic Variation and Genome-Enabled Prediction
Source: Plants (Basel). 2023 Mar 2;12(5):1139. doi: 10.3390/plants12051139 (PMC10005150; doi:10.3390/plants12051139)
Supplement: Supplementary file 1 [file plants-12-01139-s001.zip]

Archive with 9 entries (9 files):
- supplementary Figure S1.pdf
- supplementary Figure S2.pdf
- supplementary Figure S3.pdf
- supplementary Figure S4.pdf
- supplementary Figure S5.pdf
- supplementary Table S1.pdf
- supplementary Table S2.pdf
- supplementary Table S3.pdf
- supplementary Table S4.pdf
